# Supplementary material for: Selective degradation of hyperphosphorylated tau by proteolysis-targeting chimeras ameliorates cognitive function in Alzheimer’s disease model mice
Source: Front Pharmacol. 2024 Jun 11;15:1351792. doi: 10.3389/fphar.2024.1351792 (PMC11196765; doi:10.3389/fphar.2024.1351792)
Supplement: Supplementary file 1 [file DataSheet1.ZIP]

Archive with 3 entries (2 files):
- Raw data/Data analyze.xlsx
- Raw data/Raw data.docx
- Raw data/
