# Supplementary material for: Selective degradation of hyperphosphorylated tau by proteolysis-targeting chimeras ameliorates cognitive function in Alzheimer’s disease model mice
Source: Front Pharmacol. 2024 Jun 11;15:1351792. doi: 10.3389/fphar.2024.1351792 (PMC11196765; doi:10.3389/fphar.2024.1351792)
Supplement: Supplementary file 1 [file DataSheet1.ZIP › Raw data/Data analyze.xlsx]

## Sheet: Fig.2
Fig.2
	Control			OA			OA+C2			OA+C4
p396	0.677058	0.718236	1.60471	1.70221	1.9738	1.33624	1.86836	1.81797	0.455517	1.48959	1.44457	1.60264
p404	0.875537	0.93786	1.1866	1.93433	2.30387	2.21719	2.00596	2.34494	2.10838	1.92009	2.14143	2.39798
tau1	1.15332	1.15441	0.692269	0.85516	0.912516	1.36908	0.977262	0.939341	1.06057	0.936517	0.969208	0.948823
tau5	0.837164	0.865739	1.2971	2.23482	2.29321	2.1925	2.1121	2.34436	2.39819	2.33763	2.87757	3.01508
	Control			OA			OA+C6			OA+C8
p396	0.727061	1.13523	1.13771	4.54177	5.29458	5.17243	5.68888	4.65038	5.55401	4.92711	4.95623	3.75539
p404	0.823562	0.91771	1.25873	1.7019	1.95311	1.8275	1.73299	1.47792	1.76494	1.47888	1.5064	1.53392
tau1	0.927869	0.988846	1.08329	0.963897	0.933112	0.795272	0.891112	0.92894	1.08604	1.27425	0.939483	1.02688
tau5	0.904835	0.945257	1.14991	0.901054	0.73536	0.880583	1.43123	1.1439	1.76314	0.852468	0.948882	0.820263
	Control			OA			OA+C10			OA+12
p396	0.772407	1.18	1.04759	4.93533	4.55947	4.65176	3.23559	4.28058	4.42468	3.4786	4.36458	3.35862
p404	1.14176	0.948439	0.909798	2.15958	1.83237	1.96745	1.42027	1.46742	1.68061	1.4723	1.89416	1.79198
tau1	0.955832	1.03125	1.01292	1.06602	0.921421	0.896731	0.874598	0.94751	0.951962	1.11847	1.16152	1.08359
tau5	0.805185	1.19019	1.00462	0.653843	2.72627	2.26031	1.55314	1.95114	1.98892	2.4421	3.37636	1.37264

## Sheet: Fig.3
Fig.3
	Control			OA			OA+C4				OA+C8
p404	1.01846	0.943205	1.03833	5.96255	7.47788	7.68633	6.73918	4.63031	4.09016	2.99772	3.38818	2.19128	2.69653	1.73226
p396	0.904633	0.935232	1.16014	3.50064	3.99107	3.78905	4.33361	4.12669	3.46467	3.09204	2.54925	1.95599	2.03338	1.34292
p262	1.02696	1.00738	0.965656	1.80817	2.96269	3.43995	2.43616	1.2887	1.64812	1.8304	2.1815	2.20866	2.04271	1.15383
T22	0.736464	1.04762	1.21591	1.1071	1.28165	1.22074	1.56312	0.934145	0.976729	1.17234	0.900851	0.622857	0.755929	0.668233
tau5	0.910186	0.874467	1.21535	1.04954	1.21949	1.23887	0.971909	0.856197	0.625513	0.612977	0.841944	0.763222	0.900768	0.536759

## Sheet: Fig.4
Fig.4 A,C
	C8-0 μM			C8-0.0001μM		C8-0.001μM			C8-0.005μM			C8-0.01μM
tau5	0.894426	1.06925	1.03632	1.21644	1.09532	1.15505	1.38174	0.87764	0.967103	0.964363	0.94376	1.31775	1.24813	0.896073
p404	0.92989	1.03079	1.03933	1.21157	1.05543	1.06019	1.37018	1.12216	1.25053	1.16952	1.17091	1.59067	1.59831	1.28918
p396	0.989141	1.05625	0.95461	1.21364	0.924946	0.99589	1.36058	0.974208	1.14308	1.04593	0.929787	1.49239	1.17425	1.41748
p262	0.903273	1.16003	0.9367	1.20999	0.996651	1.11611	1.52178	1.03548	1.24276	1.18283	1.06955	1.47939	1.41219	1.15175
Fig.4 B,D
	C8-0 μM			C8-0.05 μM			C8-0.1 μM			C8-0.2 μM
p262	0.941715	1.09706	0.961224	0.286192	0.325903	0.229929	1.03219	1.14827	0.879179	0.940992	1.04821	0.568974
p396	0.992189	0.97285	1.03496	0.495306	0.763545	0.981119	1.30945	1.14226	0.90544	1.02667	1.02983	1.0669
p404	1.02735	0.944059	1.02859	0.772078	0.904979	1.0573	1.68877	1.24468	1.26286	1.19566	0.928752	1.00692
tau5	1.20173	0.934005	0.864263	0.668138	0.807616	0.720335	0.42061	0.393896	0.311122	0.310362	0.314379	0.265408

## Sheet: Fig.7.
Fig.9
	hTau(n=13)													C8-htau (n=13)
Day 1	60	45	60	60	60	60	60	60	60	60	60	53.6667	60	45	60	60	60	60	60	60	60	46.6667	60	48	60	60
Day 2	60	29	60	60	60	34	60	57	35	60	47.3333	60	19.3333	60	13.3333	60	28.3333	60	34.3333	60	60	60	45.3333	28.3333	29.3333	24.3333
Day 3	44	47	60	60	60	33	38.3333	54.6667	37.3333	60	60	46.3333	60	55.3333	28	60	36	31.3333	37.6667	44	60	48.3333	24.3333	12.3333	14.6667	39.6667
Day 4	30	21	28.3333	60	59.3333	24.6667	46.6667	20.3333	10.3333	60	52.3333	8.33333	53.3333	48.3333	5	28.6667	19	5	17.3333	57.6667	55.3333	34.6667	15.6667	11	9.33333	26
Day 5	35.3333	23	35.6667	53	44.6667	17.6667	36.3333	20	37	43.3333	30.3333	60	42.6667	38.6667	6.33333	17.6667	13.3333	11.3333	3.33333	15	18.6667	18.3333	8.66667	12	4.66667	22.3333
Day 6	19.6667	18.3333	43.3333	17	24.3333	29	30.6667	28	32	60	60	21.6667	45.3333	18.6667	3.66667	5	7.33333	10.3333	19.6667	18.6667	6	18.3333	7.66667	42.3333	8.33333	23.6667
	hTau(n=13)
Escape latency during testing	22	60	49	9	10	22	13	60	60	22	51	19	10
	C8-htau (n=13)
	7	11	3	8	23	15	13	4	15	4	11	8	6
Times across platform	hTau(n=13)
	1	2	0	2	1	3	2	0	0	2	2	3	2
	C8-htau (n=13)
	3	5	4	2	2	5	2	2	7	2	6	2	10
Time in target(s)	hTau(n=13)
	16	11	14	13	12	13	12	16	6	11	13	11	15
	C8-htau (n=13)
	16	11	14	13	12	13	12	16	6	11	13	11	15
Swim speed (m/s)	hTau(n=13)
	1.55428	1.67748	1.72885	1.7734	1.7887	1.80257	1.80512	2.00192	2.29172
	C8-htau (n=13)
	1.5605	1.71128	1.79337	1.83865	1.90655	1.94012	2.00022	2.00298	2.01368	2.08408	2.11437	2.15685	2.1628
	hTau(n=13)
object1	11	10.9	21.7	5.1	6.2	18.6	3	7.8	10.4	7.2	16.5	10.6	14.7
object2	10.8	15	18.4	7.4	5.3	10.8	7	5.9	5.1	9.7	19.3	14.2	18.6
	C8-htau (n=13)
object1	6.8	13.6	13.9	9.5	19	6	9.9	5.3	1.7	5.9	13.1	21	8.2
object2	15.5	12.2	13.4	8.7	10.3	15.7	8.3	9.9	4.1	13.9	9.4	14.1	16.3
Novel Object Peference（%）	hTau(n=13)
	0	0	0	20	40	41.18	47.62	50	50	50	50	53.85	58.33
	C8-htau (n=13)
	46.15	50	54.55	60	66.67	66.67	66.67	66.67	76.47	80	80	83.33	85.71
Freezing time	hTau(n=13)
	136.4	156.9		137.8	118.2	207		194.6
	C8-htau (n=13)
	311.1	250.7	269.5	290.7	229.6	281.1	309.4	261.5	221.4	244.5	307.2	220.3	227	179.6

## Sheet: Fig.8
Fig.7
total tau(Exogenous tau)	htau					C8-5mg/kg					C8-10mg/kg
p404	0.224437	1.19391	1.42778	1.09176	1.06211	1.43823	1.83835	1.58269	1.70402	1.7308	0.90831	1.54585	1.26897	0.371009
p262	0.383302	1.14827	1.21127	1.13105	1.12611	1.05392	1.41816	1.32125	1.3439	1.36761	0.868326	1.33206	1.17459	0.611535
tau5	0.569741	1.1964	1.2216	1.14121	0.871042	0.966616	1.2607	1.36428	0.978928	1.15976	0.835382	1.23875	1.03714	0.469228
p396	0.52858	1.03744	1.30292	1.05979	1.07127	1.1212	1.20792	1.29528	1.13296	1.16645	0.841174	1.14297	1.03673	0.694719
total tau(Endogenous tau)	htau					C8-5mg/kg					C8-10mg/kg
p404	0.942168	0.862335	1.23993	0.938848	1.01672	1.40001	1.27183	0.83179	0.796446	0.799125	1.51925	0.961916	0.610564	0.732052
p262	0.630196	0.791189	1.36598	0.908935	1.3037	1.03936	0.93477	0.869541	0.851494	0.944301	0.62134	0.774246	1.12904	1.03739
tau5	1.08462	0.835368	1.27251	0.894778	0.912724	0.985381	0.689537	0.611063	0.599476	0.626628	0.906789	1.02646	0.925039	1.00513
p396	0.601557	1.06832	1.22722	1.08294	1.01996	1.02861	1.06556	1.06523	1.09597	1.05312	0.757778	0.990523	0.87426	0.606161
soluble tau(Exogenous tau)	htau					C8-5mg/kg					C8-10mg/kg
p404	0.712948	0.791826	1.31026	0.134575	2.05039	1.1359	1.06482	0.821041	0.313863	0.73273	0.63241	1.3097	0.457104	0.219616
p262	0.490418	0.907738	1.55524	0.22944	1.81716	1.50691	0.890322	0.971552	0.476234	1.01522	0.436268	1.15204	0.723726	0.266149
tau5	0.600022	0.781314	1.56376	0.154785	1.90012	1.52049	1.07653	0.88344	0.391544	1.14856	0.67194	1.55682	0.579544	0.169063
p396	0.620019	1.11703	1.40551	0.592006	1.26543	1.26174	1.37447	1.34182	1.05527	0.933505	0.690233	0.948069	0.716649	0.463614
soluble tau(Endogenous tau)	htau					C8-5mg/kg					C8-10mg/kg
p404	1.1756	0.903508	1.09935	0.934574	0.886962	0.708948	0.98454	0.886904	0.805338	0.768346	0.766322	0.983797	0.942917	1.01098
p262	1.11577	0.919369	1.23339	0.872544	0.858927	0.340453	0.3445	0.491941	0.675354	0.82709	0.28149	0.458815	0.888918	0.808725
tau5	1.01414	1.00869	0.930076	1.14284	0.90426	0.889066	0.578819	0.406932	0.574949	0.526761	0.823327	1.04383	0.686763	1.18178
p396	0.511322	1.252	1.51582	0.317693	1.40317	1.00667	1.31348	1.16748	0.939499	0.700614	0.33187	0.781418	0.557093	0.443686
insoluble tau(Exogenous tau)	htau					C8-5mg/kg					C8-10mg/kg
p404	0.839467	1.12447	0.501556	1.30881	1.2257	0.903871	1.0802	0.814753	0.968846		0.828113	1.241	0.824555	0.699167
p262	0.594773	0.873606	0.335729	1.7274	1.46849	0.796498	0.728675	0.73646	0.893139		0.462239	1.14617	0.793013	0.330116
tau5	0.815464	1.47115	1.00969	0.601769	1.10192	1.12379	1.33139	1.12066	1.06748		1.06008	0.905818	1.2546	0.805974
p396	0.58131	0.658202	0.84377	1.52249	1.39423	0.777435	0.746837	0.652864	0.674554		0.583245	0.54281	0.566941	0.440387
insoluble tau(Endogenous tau)	htau					C8-5mg/kg					C8-10mg/kg
p404	1.11183	1.08812	0.967234	0.926306	0.906511	0.897202	1.00831	1.12213	0.893344		0.899157	1.0431	0.953598	0.929673
p262	0.986337	1.24706	0.913044	1.03957	0.813989	0.947903	0.951894	1.28968	1.11857	0	0.779119	0.883957	1.02919	0.976452
tau5	0.847969	1.3748	1.01881	0.738844	1.01958	1.02943	1.24385	1.0629	1.05536	0	1.1876	0.902272	1.09242	0.870505
p396	0.728041	0.938052	0.87339	1.12947	1.33104	0.671813	0.634621	0.603564	0.489193		0.757686	0.751145	0.700527	0.458253

## Sheet: Supplementary Figure 17
Supplementary Figure 17
C2
control	0.995051	1.02703	1.00952	1.01028	0.97145	1.01865	0.949372	1.01865	1	0.0267935				C2		C4		C6		C8		C10		12
0.001	1.01104	0.932623	0.952417	1.12295	1.11686	1.19909	1.15721	1.126	1.07727	0.0986747			control	1	0.0267935	1	0.0699002	1	0.134345	1	0.135013	1	0.0334925	1	0.0525039
0.01	1.06129	1.01104	1.04834	1.07575	1.16178	1.1496	1.18767	1.15341	1.10611	0.0645705			0.001	1.07727	0.0986747	1.1189	0.0329543	1.05464	0.202186	0.8975	0.073046	0.970268	0.0749377	0.98367	0.0833355
0.1	1.11763	0.992767	1.0788	1.05824	1.11458	1.16483	1.09859	1.21051	1.10449	0.0659763			0.01	1.10611	0.0645705	1.11595	0.0637225	1.0563	0.0855681	0.9225	0.0820714	0.982049	0.0422836	0.970722	0.0397844
1	0.907499	1.20365	1.17472	1.26151	1.26075	1.18234	1.25847	1.17548	1.17805	0.115982			0.1	1.10449	0.0659763	0.99399	0.0544445	0.931993	0.079344	0.96625	0.0881456	0.953663	0.0496485	1.00187	0.102844
10	0.962314	0.959269	0.96536	0.989722	1.01408	1.09935	0.947849	1.04225	0.997526	0.0519755			1	1.17805	0.115982	0.752537	0.0230094	0.731974	0.0674232	0.9425	0.107935	0.924156	0.0618065	0.966056	0.0964893
													10	0.997526	0.0519755	0.562605	0.0380168	0.726998	0.121306	0.815	0.10212	0.475149	0.0475988	0.423072	0.0296477
C4
control	0.918136	0.959117	0.966998	1.02768	1.05684	1.1057	1.04975	0.915772	1	0.0699002
0.001	1.14274	1.09309	1.1656	1.12935	1.05684	1.11122	1.12068	1.13171	1.1189	0.0329543
0.01	1.19555	1.0726	1.12698	1.16481	1.16796	1.1325	1.00956	1.05763	1.11595	0.0637225				C2		C4		C6		C8		C10		12
0.1	0.981972	1.03635	1.03478	1.06315	1.03083	0.952024	0.918924	0.933898	0.99399	0.0544445			control	100	2.67935	100	6.99002	100	13.4345	100	13.5013	100	3.34925	100	5.25039
1	0.740026	0.714806	0.768397	0.761304	0.751847	0.788888	0.762092	0.732933	0.752537	0.0230094			0.001	107.727	9.86747	111.89	3.29543	105.464	20.2186	89.75	7.3046	97.0268	7.49377	98.367	8.33355
10	0.643089	0.524086	0.550094	0.56822	0.565067	0.565067	0.566644	0.51857	0.562605	0.0380168			0.01	110.611	6.45705	111.595	6.37225	105.63	8.55681	92.25	8.20714	98.2049	4.22836	97.0722	3.97844
													0.1	110.449	6.59763	99.3991	5.44445	93.1993	7.9344	96.625	8.81456	95.3663	4.96485	100.187	10.2844
C6													1	117.805	11.5982	75.2537	2.30094	73.1974	6.74232	94.25	10.7935	92.4156	6.18065	96.6056	9.64893
control	1.04908	1.01473	1.02878	1.05142	1.06079	1.0522	0.670504	1.07249	1	0.134345			10	99.7526	5.19755	56.2605	3.80168	72.6998	12.1306	81.5	10.212	47.5149	4.75988	42.3072	2.96477
0.001	1.07327	1.05845	1.11699	1.25359	0.583081	1.11933	1.18021	1.0522	1.05464	0.202186
0.01	1.11855	0.979608	1.06703	0.952288	0.962435	1.1966	1.09669	1.07718	1.0563	0.0855681
0.1	1.02878	0.784467	0.970241	0.912479	0.903893	0.995219	0.928871		0.931993	0.079344
1	0.703288	0.741536	0.687677	0.819592	0.84379	0.682994	0.652551	0.724363	0.731974	0.0674232				100	2.67935	100	6.99002	100	13.4345	100	13.5013	100	3.34925	100	5.25039
10	0.850034	0.749341	0.503464	0.695483	0.862523	0.727486	0.807884	0.619768	0.726998	0.121306				107.727	9.86747	111.89	3.29543	105.464	20.2186	89.75	7.3046	97.0268	7.49377	98.367	8.33355
														110.611	6.45705	111.595	6.37225	105.63	8.55681	92.25	8.20714	98.2049	4.22836	97.0722	3.97844
C8														110.449	6.59763	99.3991	5.44445	93.1993	7.9344	96.625	8.81456	95.3663	4.96485	100.187	10.2844
control	1.15	0.96	1.11	1.21	0.88	0.88	0.92	0.89	1	0.135013				117.805	11.5982	75.2537	2.30094	73.1974	6.74232	94.25	10.7935	92.4156	6.18065	96.6056	9.64893
0.001	1.02	0.81	0.86	0.93	0.85	0.83	0.91	0.97	0.8975	0.073046				99.7526	5.19755	56.2605	3.80168	72.6998	12.1306	81.5	10.212	47.5149	4.75988	42.3072	2.96477
0.01	0.87	0.86	0.86	0.88	0.95	0.87	1.02	1.07	0.9225	0.0820714
0.1	1.02	0.98	1.01	1.04	0.77	0.94	1.03	0.94	0.96625	0.0881456
1	1.14	0.94	1.01	0.93	0.88	0.77	0.98	0.89	0.9425	0.107935
10	0.7	0.75	0.7	0.74	0.95	0.89	0.9	0.89	0.815	0.10212
C10
control	0.9954	1.05105	1.04207	0.950522	0.976551	0.99181	1.00976	0.982834	1	0.0334925
0.001	1.05554	0.848199	1.06541	0.956805	0.970268	0.92898	1.02412	0.912824	0.970268	0.0749377
0.01	0.971166	1.02502	0.903848	1.00707	0.96578	1.01156	0.949624	1.02233	0.982049	0.0422836
0.1	1.04118	0.914619	0.869741	0.978346	0.946931	0.946034	0.966678	0.96578	0.953663	0.0496485
1	0.837428	1.01156	0.867048	0.972063	0.889487	0.893975	0.985527	0.936161	0.924156	0.0618065
10	0.414675	0.402109	0.44609	0.501739	0.514305	0.526871	0.490968	0.504432	0.475149	0.0475988
12
control	1.01995	0.974221	0.985419	1.00595	0.985419	0.992885	0.925697	1.11046	1	0.0525039
0.001	0.866908	0.938761	0.94436	1.06847	0.899568	1.01341	1.03954	1.09833	0.98367	0.0833355
0.01	0.930363	0.985419	0.949959	1.04514	0.998484	0.965823	0.921031	0.969556	0.970722	0.0397844
0.1	0.966756	1.00315	0.798787	1.03394	1.00595	0.977954	1.16272	1.06567	1.00187	0.102844
1	0.85291	1.13566	0.991018	1.04887	1.00315	0.886504	0.882771	0.927563	0.966056	0.0964893
10	0.3658	0.393794	0.427388	0.455383	0.438586	0.446985	0.434854	0.421789	0.423072	0.0296477

## Sheet: Supplementary Figure 18
Supplementary Figure 18 A
	Control			OA			C8-0.01 (μM)			C8-0.05 (μM)
p262	1.20111	1.03407	0.764828	1.59527	1.61732	2.08435	1.6025	1.65494	1.51481	0.827262	0.640881	0.475954
p396	1.33419	1.16403	0.501778	0.828007	1.05703	0.899889	0.644147	0.614059	0.688896	0.780567	0.698857	0.600873
p404	1.28636	0.976207	0.737435	1.08248	1.02153	1.72288	1.21304	1.05744	0.976979	0.526668	0.541901	0.488147
Supplementary Figure 18 C
	Control			OA			C8-0.1 (μM)			C8-0.2 (μM)
p262	0.889869	0.906981	1.20315	1.67791	1.49822	1.4757	1.22922	1.10522	0.949045	1.21574	1.17939	0.955675
p396	0.788465	1.07128	1.14025	1.33287	1.73278	1.23564	0.991292	1.04095	1.2127	0.967751	0.53119	0.30584
p404	1.09721	0.879117	1.02368	1.00479	0.683194	0.893506	0.968807	0.892563	0.835432	0.905343	0.960641	1.32185
